# Supplementary material for: Recent global decrease in the inner-core rain rate of tropical cyclones
Source: Nat Commun. 2021 Mar 29;12:1948. doi: 10.1038/s41467-021-22304-y (PMC8007805; doi:10.1038/s41467-021-22304-y)
Supplement: Supplementary file 2 — Source Data [file 41467_2021_22304_MOESM2_ESM.zip]

Archive with 1 entries (1 files):
- Source_data.xlsx
