# Supplementary material for: Recent global decrease in the inner-core rain rate of tropical cyclones
Source: Nat Commun. 2021 Mar 29;12:1948. doi: 10.1038/s41467-021-22304-y (PMC8007805; doi:10.1038/s41467-021-22304-y)
Supplement: Supplementary file 2 — Source Data [file 41467_2021_22304_MOESM2_ESM.zip › Source_data.xlsx]

## Sheet: Fig.1
	TMPA	TSs		CAT12		CAT35				GPM	TSs		CAT12		CAT35				ERA5	TSs		CAT12		CAT35
		linear trend	SE	linear trend	SE	linear trend	SE				linear trend	SE	linear trend	SE	linear trend	SE				linear trend	SE	linear trend	SE	linear trend	SE
	25	-0.08919	0.0156	-0.09825	0.02037	-0.06486	0.05582			25	-0.1718	0.02382	-0.133	0.04015	-0.1447	0.1376			25	0.003896	0.01264	0.02984	0.02841	-0.009241	0.0354
	50	-0.06983	0.01181	-0.1155	0.02245	-0.1159	0.04172			50	-0.1338	0.02047	-0.1242	0.035	-0.1148	0.1103			50	0.0131	0.01251	0.06137	0.02605	0.03051	0.03472
	75	-0.05593	0.008731	-0.1226	0.02125	-0.1546	0.02755			75	-0.08961	0.01802	-0.1125	0.03691	-0.1303	0.08666			75	0.02709	0.01225	0.09302	0.02434	0.06463	0.03282
	100	-0.04084	0.006507	-0.1071	0.01862	-0.146	0.02852			100	-0.05395	0.01747	-0.0937	0.0386	-0.1437	0.07031			100	0.03482	0.01061	0.09149	0.02228	0.07585	0.02955
	125	-0.02619	0.0054	-0.07795	0.01552	-0.1106	0.02524			125	-0.0239	0.01463	-0.05942	0.0356	-0.09791	0.04792			125	0.03325	0.008192	0.05994	0.0185	0.05424	0.0245
	150	-0.012	0.004597	-0.05073	0.01247	-0.07358	0.01809			150	-0.006067	0.0114	-0.0328	0.02861	-0.05042	0.03301			150	0.02579	0.005748	0.02606	0.01501	0.02814	0.01827
	175	-0.001485	0.004719	-0.02667	0.009804	-0.03825	0.01337			175	0.002085	0.009665	-0.02115	0.02217	-0.01754	0.02351			175	0.01837	0.004399	0.004457	0.01232	0.01202	0.01503
	200	0.004705	0.005235	-0.01104	0.007905	-0.01243	0.009671			200	0.004961	0.009125	-0.01436	0.01811	0.002753	0.01937			200	0.01225	0.003812	-0.004434	0.01014	0.005352	0.01341
	225	0.01061	0.005818	-0.001731	0.007389	0.003197	0.009065			225	0.006873	0.008952	-0.01099	0.01548	0.01048	0.01813			225	0.008069	0.003441	-0.007412	0.008278	0.005102	0.01211
	250	0.01389	0.005558	0.004015	0.00678	0.01166	0.009623			250	0.008849	0.008663	-0.01008	0.01343	0.01077	0.01675			250	0.005563	0.003227	-0.006951	0.006953	0.006226	0.01055
	275	0.01845	0.005573	0.008636	0.006316	0.01717	0.01014			275	0.01005	0.008404	-0.00946	0.01158	0.01097	0.01492			275	0.004052	0.002993	-0.006345	0.005905	0.006528	0.008988
	300	0.02145	0.004973	0.01139	0.005839	0.01986	0.009969			300	0.009904	0.007347	-0.007684	0.009687	0.01111	0.01284			300	0.00321	0.002724	-0.005288	0.005059	0.006278	0.007479
	325	0.02357	0.004413	0.01506	0.005297	0.02107	0.009419			325	0.009118	0.00599	-0.004967	0.008186	0.008758	0.01158			325	0.002197	0.002489	-0.00456	0.004417	0.004993	0.006545
	350	0.02422	0.004053	0.01801	0.005145	0.01892	0.008401			350	0.008573	0.005134	-0.002114	0.007395	0.005036	0.01064			350	0.001362	0.002247	-0.004018	0.003862	0.00431	0.005765
	375	0.02498	0.003903	0.02024	0.004734	0.01996	0.008157			375	0.008349	0.004766	-0.0006856	0.006418	0.003465	0.009968			375	0.0007816	0.002091	-0.004248	0.003345	0.003452	0.005137
	400	0.02496	0.003586	0.02197	0.004502	0.02225	0.007631			400	0.008466	0.004292	-0.0003768	0.00578	0.002994	0.008862			400	5.348e-05	0.001963	-0.004251	0.002907	0.002433	0.004655
	425	0.02586	0.003507	0.02287	0.004261	0.02305	0.007433			425	0.007578	0.003825	-2.454e-05	0.005211	7.81e-05	0.008411			425	-0.0003208	0.001838	-0.003916	0.002619	0.00189	0.004281
	450	0.02655	0.00338	0.02284	0.00419	0.02489	0.007457			450	0.007559	0.003591	0.0001036	0.004821	-0.0007003	0.00741			450	-0.000745	0.001732	-0.003682	0.002412	0.0009125	0.003993
	475	0.02608	0.003251	0.02405	0.003763	0.02666	0.00715			475	0.005827	0.003475	0.0004822	0.004388	9.24e-05	0.007416			475	-0.001068	0.001641	-0.003317	0.002259	-0.0003263	0.003663
	500	0.02547	0.003109	0.0241	0.00332	0.02749	0.006689			500	0.004617	0.003424	0.001369	0.004049	0.001643	0.006995			500	-0.001077	0.001615	-0.002683	0.002087	-0.001266	0.003555
	525	0.02511	0.002957	0.02274	0.003143	0.02874	0.007013			525	0.003759	0.003274	0.0003751	0.003021	0.001803	0.007183			525	-0.001191	0.001596	-0.002401	0.001999	-0.00174	0.003403
	550	0.02423	0.003035	0.02381	0.002801	0.02618	0.007157			550	0.002703	0.003142	0.0005337	0.002778	-0.0001676	0.006541			550	-0.00109	0.00156	-0.001979	0.001887	-0.001817	0.003322
	575	0.02348	0.003178	0.0254	0.002441	0.02276	0.007017			575	0.001771	0.003156	0.001425	0.002844	-0.004045	0.005985			575	-0.001131	0.001518	-0.001754	0.001776	-0.002085	0.003215
	600	0.02304	0.003049	0.02507	0.002367	0.02259	0.007189			600	0.001697	0.003209	0.0007128	0.00282	-0.007465	0.005364			600	-0.001061	0.001483	-0.001652	0.001665	-0.001927	0.003055
	625	0.02406	0.003116	0.02516	0.00242	0.02305	0.007519			625	0.00132	0.00299	1.496e-05	0.002839	-0.008491	0.005245			625	-0.001119	0.001466	-0.00155	0.001542	-0.00175	0.002961
	650	0.02462	0.003057	0.0251	0.002935	0.0228	0.007258			650	0.001304	0.002919	0.0004717	0.002749	-0.01051	0.005586			650	-0.001256	0.001457	-0.001476	0.001474	-0.001751	0.002848
	675	0.02415	0.002977	0.0246	0.00293	0.02256	0.007145			675	0.001585	0.002915	0.0003964	0.002654	-0.01109	0.005642			675	-0.001401	0.001468	-0.001389	0.001426	-0.001572	0.002767
	700	0.0249	0.002801	0.02386	0.002912	0.02325	0.006719			700	0.001919	0.002916	-0.0006597	0.002511	-0.01203	0.005931			700	-0.001451	0.001446	-0.001232	0.001401	-0.001594	0.002556
	725	0.02525	0.00285	0.02343	0.002959	0.02331	0.006562			725	0.002083	0.002791	-0.0007984	0.002736	-0.01001	0.006277			725	-0.001459	0.001434	-0.001221	0.001387	-0.00141	0.002439
	750	0.02547	0.003005	0.02436	0.00307	0.0246	0.006741			750	0.00234	0.002606	0.0002468	0.002788	-0.008237	0.006179			750	-0.001373	0.001415	-0.001317	0.001396	-0.001393	0.002406
	775	0.02574	0.00295	0.02521	0.002981	0.02677	0.006382			775	0.001775	0.002319	0.0004035	0.002668	-0.004266	0.005922			775	-0.001255	0.001406	-0.001386	0.001422	-0.00154	0.002355
	800	0.0258	0.003096	0.02484	0.00306	0.0271	0.0068			800	0.001355	0.002261	-0.0007588	0.002694	-0.00173	0.006342			800	-0.001245	0.001411	-0.001475	0.001433	-0.001588	0.002325
	825	0.02586	0.00309	0.02502	0.003436	0.02786	0.006782			825	0.0007773	0.002221	-0.001027	0.003095	-0.00113	0.006806			825	-0.001205	0.001414	-0.001406	0.00145	-0.001404	0.002316
	850	0.02579	0.00321	0.02547	0.003305	0.02794	0.006955			850	0.0004328	0.002304	-0.0009841	0.003345	-0.002887	0.007445			850	-0.001303	0.001425	-0.001206	0.001479	-0.001154	0.0023
	875	0.02507	0.003101	0.02569	0.003539	0.02691	0.006961			875	0.0003724	0.002429	-0.0009913	0.003579	-0.003135	0.007163			875	-0.001424	0.001435	-0.001028	0.001526	-0.0009483	0.00235
	900	0.0252	0.002896	0.02616	0.003737	0.03	0.006179			900	0.0006101	0.002707	-0.002654	0.003406	-0.0007566	0.006956			900	-0.001456	0.001424	-0.0008091	0.001533	-0.000403	0.002335
	925	0.02525	0.002717	0.02533	0.003805	0.02989	0.006231			925	0.0003078	0.002838	-0.004298	0.003373	0.003741	0.006241			925	-0.001415	0.00141	-0.0007413	0.00156	-4.33e-05	0.002312
	950	0.02547	0.002568	0.02432	0.003787	0.03086	0.005949			950	-0.0002617	0.002852	-0.003952	0.003332	0.006607	0.005798			950	-0.001371	0.001425	-0.000605	0.001569	0.0003664	0.002258
	975	0.02544	0.002457	0.02393	0.003815	0.03385	0.00576			975	-0.0003535	0.002908	-0.00379	0.003168	0.007467	0.005975			975	-0.00134	0.001438	-0.0005395	0.001583	0.0006501	0.002178
	1000	0.02613	0.002411	0.0253	0.003682	0.03596	0.006347			1000	0.0008573	0.002996	-0.002211	0.00311	0.01048	0.00546			1000	-0.001226	0.001453	-0.0004673	0.001554	0.0008193	0.002132

## Sheet: Fig.2a
		Globe	NH	SH	WP	EP	NA	SI	SP	NI
linear trends	TSs	0.0144209	0.012425	0.0194386	0.0177632	0.0095441	0.0205199	0.023153	0.0126098	0.00784284
	CAT12	0.006586	0.00940332	-0.00530787	0.0121312	0.0123373	0.0120328	-0.00657544	-0.00753759	-0.0421218
	CAT35	-0.00332458	-0.00141047	-0.0127702	0.0184425	0.00849227	0.0223106	-0.000928962	-0.0242512	0.0354245
	All	0.010522	0.010275	0.00991931	0.0183621	0.00916935	0.0170408	0.0122698	0.00499777	0.013246
P_value	TSs	0.00323392	0.00746163	0.007899	0.0185889	0.306909	0.0661432	0.00359656	0.221697	0.693091
	CAT12	0.289322	0.157916	0.587534	0.140277	0.337063	0.375639	0.537333	0.533685	0.463547
	CAT35	0.670244	0.883838	0.348965	0.182207	0.689712	0.181847	0.946665	0.382535	0.206669
	All	0.0370706	0.0479675	0.18163	0.0125135	0.343379	0.128013	0.111894	0.619707	0.488625
S.E. of linear trends	TSs	0.004249	0.004123	0.006507	0.006866	0.009076	0.01049	0.00692	0.009961	0.01955
	CAT12	0.006032	0.006382	0.00961	0.007863	0.01251	0.01325	0.01046	0.01188	0.05589
	CAT35	0.00768	0.009518	0.01328	0.01326	0.02091	0.01598	0.01368	0.0269	0.02546
	All	0.004673	0.004842	0.007139	0.006619	0.009422	0.01068	0.00734	0.009897	0.01874
y-intercept	TSs	-26.562	-22.485	-36.8215	-33.1336	-17.0541	-38.5087	-44.274	-23.1132	-13.0587
	CAT12	-10.5388	-16.1253	13.1279	-21.5297	-22.5125	-21.19	15.7167	17.5381	88.0622
	CAT35	9.58264	5.83706	28.2831	-34.0155	-14.6142	-41.4245	4.58562	51.2094	-68.1643
	All	-18.6027	-18.0326	-17.6006	-34.2094	-16.2308	-31.3779	-22.3024	-7.7514	-23.8141
percentages	TSs	12.0946	10.0348	18.1376	14.2098	8.95675	15.5295	21.8986	11.4425	5.68953
	CAT12	4.76406	6.6867	-4.00603	8.47215	10.9042	7.984	-4.85663	-5.79697	-20.7298
	CAT35	-2.15088	-0.888103	-8.8055	12.2902	6.83162	13.3537	-0.646856	-16.8706	25.4048
	All	8.22458	7.78666	8.45857	13.9753	8.301	12.051	10.4779	4.24081	9.44495
		±
S.E.of percentages	TSs	3.56356	3.32986	6.0715	5.49248	8.51745	7.93888	6.5451	9.03884	14.1824
	CAT12	4.36332	4.53824	7.25298	5.49134	11.0569	8.79168	7.72576	9.13661	27.5057
	CAT35	4.96867	5.99303	9.15704	8.83652	16.8211	9.56463	9.52568	18.7133	18.2587
	All	3.65269	3.66939	6.0877	5.03768	8.52972	7.55275	6.26808	8.39801	13.3624
	TSs	12±4	10±3	18±6	14±5	9±9	16±8	22±7	11±9	6±14
	CAT12	5±4	7±5	-4±7	8±5	11±11	8±9	-5±8	-6±9	-21±28
	CAT35	-2±5	-1±6	-9±9	12±9	7±17	13±10	-1±10	-17±19	25±18
	All	8±4	8±4	8±6	14±5	8±9	12±8	10±6	4±8	9±13
	note: this sheet shows the relevant values of Fig.2a in the manuscript
	The vertical dashed lines (means the linear trend is insignificant) in FIG.2 in the manuscript were edited by using Adobe Illustrator.

## Sheet: Fig.2b
		Globe	NH	SH	WP	EP	NA	SI	SP	NI
linear trends	TSs	-0.0430265	-0.0443092	-0.0395476	-0.0560616	-0.0240062	-0.0229188	-0.0433106	-0.0339234	-0.0386028
	CAT12	-0.0986616	-0.095833	-0.110605	-0.109313	-0.0332958	-0.085187	-0.118587	-0.133772	-0.101674
	CAT35	-0.129696	-0.127866	-0.129102	-0.132964	-0.0812929	-0.103515	-0.160115	-0.145483	-0.033331
	All	-0.0666822	-0.0665019	-0.0705026	-0.0660031	-0.0265895	-0.0612762	-0.0791329	-0.0649234	-0.0318361
P_value	TSs	6.0973e-06	5.55149e-05	0.000746452	0.00107122	0.0602087	0.0702336	8.11767e-05	0.111063	0.416071
	CAT12	2.79471e-05	9.99326e-05	0.000787037	0.000748604	0.146486	0.00369331	0.00103167	0.000268328	0.337255
	CAT35	1.85857e-05	6.52923e-05	0.0101172	0.054108	0.0492234	0.0493777	0.00062596	0.26428	0.795529
	All	1.77435e-06	2.59683e-05	4.31836e-05	0.00141141	0.12753	0.0220672	9.60814e-07	0.0154308	0.525362
S.E. of linear trends	TSs	0.006826	0.008458	0.009758	0.01441	0.01197	0.01191	0.008556	0.02024	0.04637
	CAT12	0.01774	0.0193	0.02745	0.02698	0.02194	0.02555	0.03035	0.02963	0.1023
	CAT35	0.02253	0.02476	0.04494	0.06427	0.03838	0.04868	0.03829	0.1251	0.1238
	All	0.009621	0.01188	0.01316	0.01752	0.01664	0.02446	0.01091	0.02427	0.04915
y-intercept	TSs	90.3843	93.018	83.2578	117.099	51.5161	49.8512	90.6802	72.3141	82.4427
	CAT12	203.812	198.224	227.559	225.656	71.5091	176.564	243.461	274.482	211.558
	CAT35	267.733	264.075	266.427	275.245	169.292	215.316	328.352	300.387	74.5247
	All	138.682	138.402	146.147	137.84	57.3187	127.739	163.287	135.351	69.3626
percentages	TSs	-18.6887	-18.9446	-17.8815	-21.1701	-12.9295	-10.7881	-20.0591	-14.3193	-13.9025
	CAT12	-28.4571	-27.3666	-32.5337	-29.0906	-12.7779	-25.7913	-35.169	-35.9437	-23.2431
	CAT35	-29.0906	-28.6766	-29.3707	-26.7323	-22.7545	-23.4414	-36.7338	-28.8932	-8.02027
	All	-23.5301	-23.12	-25.7007	-21.2549	-12.1255	-22.187	-29.4768	-22.1497	-10.5705
S.E.of percentages	TSs	2.96489	3.61625	4.41209	5.44154	6.44694	5.60616	3.96267	8.54345	16.6998
	CAT12	5.11676	5.51142	8.07422	7.17998	8.4199	7.73554	9.00084	7.96139	23.3862
	CAT35	5.05345	5.55296	10.2238	12.9214	10.7428	11.0238	8.78454	24.8451	29.7894
	All	3.39495	4.13019	4.79729	5.64194	7.5883	8.85652	4.06395	8.28013	16.3193
	TSs	-19±3	-19±4	-18±4	-21±5	-13±6	-11±6	-20±4	-14±9	-14±17
	CAT12	-28±5	-27±6	-33±8	-29±7	-13±8	-26±8	-35±9	-36±8	-23±23
	CAT35	-29±5	-29±6	-29±10	-27±13	-23±11	-23±11	-37±9	-29±25	-8±30
	All	-24±3	-23±4	-26±5	-21±6	-12±8	-22±9	-29±4	-22±8	-11±16
	note: this sheet shows the relevant values of Fig.2b in the manuscript
	The vertical dashed lines (means the linear trend is insignificant) in FIG.2 in the manuscript were edited by using Adobe Illustrator.

## Sheet: Fig.2c
		Globe	NH	SH	WP	EP	NA	SI	SP	NI
linear trends	TSs	0.0204976	0.0190545	0.023881	0.0252653	0.0188838	0.026048	0.0298966	0.0123387	0.00876916
	CAT12	0.0146443	0.0171766	0.00420459	0.0195116	0.0211322	0.0209275	0.00372775	-0.00306616	-0.0448515
	CAT35	0.0104134	0.0118335	0.00475031	0.0228751	0.0177742	0.0284277	0.0180976	-0.0215087	0.0417177
	All	0.0178018	0.0177493	0.0173084	0.0251939	0.0175491	0.02482	0.022627	0.00594241	0.0146763
P_value	TSs	8.96013e-05	0.000138354	0.00181016	0.000704115	0.0478803	0.0322485	0.000638206	0.260723	0.678916
	CAT12	0.0126493	0.00689546	0.64031	0.0142676	0.106563	0.144692	0.68858	0.796913	0.432701
	CAT35	0.173211	0.238015	0.764719	0.0514334	0.44048	0.0731362	0.262148	0.419664	0.303151
	All	0.000452026	0.000600079	0.0198606	0.000218441	0.0804412	0.0228405	0.00432215	0.569456	0.467361
S.E. of linear trends	TSs	0.004086	0.003956	0.006533	0.006194	0.008895	0.01122	0.007251	0.01063	0.02084
	CAT12	0.005289	0.005632	0.008847	0.007193	0.01244	0.01372	0.009152	0.01174	0.05552
	CAT35	0.007343	0.009695	0.01563	0.01092	0.0225	0.01482	0.0156	0.02587	0.03754
	All	0.004161	0.004276	0.006772	0.005468	0.009474	0.009973	0.006935	0.01025	0.01977
y-intercept	TSs	-39.059	-36.1108	-45.9857	-48.4747	-36.1987	-49.8953	-58.0645	-22.8049	-15.288
	CAT12	-27.2163	-32.2354	-6.45112	-36.8112	-40.6888	-39.6136	-5.50024	8.15432	93.0993
	CAT35	-18.6345	-21.3921	-7.48831	-43.4639	-33.8223	-54.4682	-34.2816	45.2564	-81.358
	All	-33.6049	-33.441	-32.775	-48.2903	-33.5	-47.4126	-43.4549	-9.94407	-27.0737
percentages	TSs	20.3294	18.2927	25.8934	23.6406	23.1472	22.7587	33.4364	12.6026	7.43316
	CAT12	13.5226	15.5356	4.08869	16.9088	25.8288	17.9068	3.62933	-2.87681	-24.7644
	CAT35	9.06829	9.93506	4.49582	19.2018	19.7686	22.8979	18.1409	-18.0776	38.9372
	All	17.0743	16.5329	18.0248	23.1004	21.0949	21.4113	24.2007	5.83553	12.3156
S.E.of percentages	TSs	4.05246	3.79785	7.08354	5.79569	10.9032	9.80318	8.10952	10.8574	17.665
	CAT12	4.8839	5.09394	8.60312	6.23347	15.2047	11.7397	8.91037	11.015	30.655
	CAT35	6.39451	8.13965	14.7927	9.16648	25.0247	11.9372	15.6374	21.7432	35.038
	All	3.99095	3.98296	7.05231	5.01364	11.3882	8.60333	7.41733	10.0657	16.59
	TSs	20±4	18±4	26±7	24±6	23±11	23±10	33±8	13±11	7±18
	CAT12	14±5	16±5	4±9	17±6	26±15	18±12	4±9	-3±11	-25±31
	CAT35	9±6	10±8	4±15	19±9	20±25	23±12	18±16	-18±22	39±35
	All	17±4	17±4	18±7	23±5	21±11	21±9	24±7	6±10	12±17
	note: this sheet shows the relevant values of Fig.2c in the manuscript
	The vertical dashed lines (means the linear trend is insignificant) in FIG.2 in the manuscript were edited by using Adobe Illustrator.

## Sheet: Fig.3
		TCHP	AS	TCWV	inner	outer
	1999	1.34934e+08	38.9921	41.0345	5.11963	1.81387
	2000	1.36364e+08	38.8857	40.6707	4.85	1.77597
	2001	1.39743e+08	39.0489	41.1361	4.7887	2.01115
	2002	1.41308e+08	39.08	41.5078	4.91885	2.09282
	2003	1.46775e+08	39.1669	41.6113	5.39844	2.11693
	2004	1.4063e+08	38.9975	41.5325	5.09191	2.22831
	2005	1.39518e+08	39.4433	41.9877	4.62984	2.0603
	2006	1.42399e+08	39.2583	41.6593	4.91774	2.08748
	2007	1.48911e+08	39.4194	41.9486	4.60403	2.09386
	2008	1.45044e+08	39.0783	41.7008	4.46337	2.18725
	2009	1.54903e+08	39.2399	42.181	4.49371	2.11961
	2010	1.5668e+08	39.6236	42.9201	4.2802	2.1776
	2011	1.55224e+08	39.1595	42.695	3.97588	2.18526
	2012	1.52806e+08	39.0922	42.0745	3.93162	2.09282
	2013	1.53131e+08	39.3204	42.3212	4.26164	2.19441
	2014	1.44333e+08	39.286	42.5152	4.14547	2.17776
	2015	1.48341e+08	39.6082	42.8469	4.36897	2.46273
	2016	1.59807e+08	39.9347	43.0384	3.94746	2.19117
	2017	1.59351e+08	39.6642	42.3291	4.25076	2.32728
	2018	1.53784e+08	39.3247	42.3917	3.98521	2.18154
			correlation coefficient
					inner	outer
				AS	-0.485416	0.567243
				TCWV	-0.731092	0.729395
			excluding the influence from AS
				TCWV	-0.390799
			excluding the influence from TCWV
				AS		-0.0269019
	correlation coefficient
		TCHP	AS	TCWV
	TCHP	1
	AS	0.682782	1
	TCWV	0.820469	0.802358	1

## Sheet: Fig.4
		Globe
		inner-core		outer region		all
		stratiform	convective	stratiform	convective	stratiform	convective
	1999	1.70834	10.3648	0.942663	8.64071	0.997011	9.34493
	2000	1.79608	9.69112	0.99303	8.20806	1.05845	8.97502
	2001	1.85513	9.96985	1.09136	8.60952	1.15976	9.32327
	2002	1.86072	10.5876	1.13616	8.81527	1.18628	9.65726
	2003	1.88466	11.067	1.12358	9.11613	1.18096	10.0586
	2004	1.92275	10.4067	1.17526	8.95191	1.24125	9.70123
	2005	1.88297	10.28	1.13936	8.75897	1.20994	9.53744
	2006	1.90424	10.4013	1.17829	8.65029	1.24717	9.54782
	2007	1.86875	10.6453	1.18751	8.73168	1.24729	9.67332
	2008	1.75293	10.2909	1.18167	8.83614	1.24125	9.51594
	2009	1.79481	10.6899	1.18198	8.93945	1.24076	9.82066
	2010	1.77346	10.395	1.22192	8.7014	1.27691	9.39624
	2011	1.71833	10.0472	1.23384	8.69227	1.28125	9.31684
	2012	1.76027	9.65838	1.21801	8.44671	1.27875	9.00181
	2013	1.83776	10.1792	1.27041	8.58677	1.32618	9.26032
	2014	1.83849	9.56528	1.25138	8.26838	1.30974	8.80624
	2015	2.02567	8.71701	1.4394	7.60942	1.49055	8.07739
	2016	1.85858	8.57171	1.28566	7.52062	1.35122	7.98264
	2017	1.92946	8.66363	1.35775	7.61565	1.42834	8.0766
	2018	1.93717	8.31527	1.33647	7.34572	1.3896	7.79666

## Sheet: Fig.5
Fig.5a				Fig.5b
	CTRL	exp_1			CTRL	exp_1			the source data of Fig.5c and Fig.5d have not showing in the file.
0	0	0		12	0.331351	0.263931			it can access at http://doi.org/10.5281/zenodo.4533421
6	9.71734	9.77816		24	0.445822	0.488636
12	8.97297	9.05451		36	1.93187	1.85137
18	14.8888	20.2611		48	6.14221	5.68379
24	14.2008	12.827		60	12.4868	12.4116			the average of stratiform rain rate (<=4 mm/h) in CTRL is 0.7599
30	13.9147	12.9326		72	18.8098	18.5307			the average of stratiform rain rate (<=4 mm/h) in exp_1 is 0.7751
36	16.0721	13.7982		84	21.2714	20.0815			the average of convective rain rate (>=5 mm/h) in CTRL is 12.2580
42	14.5774	13.4034		96	18.2861	17.3956			the average of convective rain rate (>=5 mm/h) in exp_1 is 11.6875
48	18.4793	16.4215		108	12.5119	12.2082
54	21.1726	17.9506		120	8.19522	8.038
60	19.6522	16.7437		132	5.7868	5.56967
66	16.7207	17.8583		144	4.59076	4.47847
72	19.4922	19.5798		156	4.0602	4.19496
78	22.2115	21.5446		168	3.81626	4.30608
84	23.8095	22.7754		180	3.90938	4.3815
90	26.2704	24.0413		192	4.03082	4.38106
96	28.0994	28.49		204	3.73472	4.30922
102	28.5708	33.3899		216	3.10423	3.69407
108	33.5741	33.1544		228	2.2927	2.52393
114	36.0604	32.4307		240	1.54984	1.60318
120	34.7312	34.5472		252	1.01016	1.02727
126	37.346	37.5415		264	0.628781	0.720156
132	40.565	37.7961		276	0.443047	0.597666
138	41.0939	40.4795		288	0.322395	0.493562
144	42.9876	41.493		300	0.249978	0.406361
150	39.5712	41.7502
156	39.9781	41.4427
162	43.8604	43.0238
168	45.248	45.9723
174	43.5351	46.7982
180	43.7816	46.6078
186	48.3756	47.7119
192	48.1891	52.696
198	49.8633	48.8546
204	47.4979	48.8608
210	47.8862	48.1789
216	51.002	49.2834
222	47.6073	55.2902
228	51.6736	51.6245
234	54.6544	52.3007
240	51.797	53.2069
246	51.2581	52.7673
252	52.3896	55.4318
258	53.8278	53.9931
264	51.8068	54.1132
270	52.7806	53.2201
276	52.5638	53.0202
282	50.3923	51.7131
288	52.1895	50.5071
294	51.7808	48.2972
300	48.6889	48.2223
306	50.6749	46.9987
312	49.697	46.0591
318	48.5838	42.966
324	47.2288	43.9338
330	51.4901	43.952
336	44.0193	37.9298
342	47.442	38.8036
348	44.3517	40.2496
354	42.6421	40.7898
360	37.6918	38.6419

## Sheet: SI Fig.1
	TMPA	TSs		CAT12		CAT35				GPM	TSs		CAT12		CAT35				ERA5	TSs		CAT12		CAT35
		linear trend	SE	linear trend	SE	linear trend	SE				linear trend	SE	linear trend	SE	linear trend	SE				linear trend	SE	linear trend	SE	linear trend	SE
	25	-0.08436	0.01458	-0.0929	0.02255	-0.06484	0.05539			25	-0.1741	0.02364	-0.1363	0.03999	-0.1522	0.1379			25	0.003943	0.01263	0.0299	0.02842	-0.009241	0.0354
	50	-0.0701	0.01123	-0.1121	0.02328	-0.1122	0.04187			50	-0.1386	0.02056	-0.127	0.03484	-0.118	0.1104			50	0.01316	0.01251	0.06137	0.02605	0.03051	0.03472
	75	-0.05859	0.008518	-0.1198	0.02157	-0.1516	0.02761			75	-0.09554	0.0179	-0.1149	0.03675	-0.132	0.08644			75	0.02713	0.01225	0.09302	0.02434	0.06463	0.03281
	100	-0.04599	0.006443	-0.1056	0.01871	-0.1441	0.0289			100	-0.06015	0.01661	-0.09597	0.03873	-0.1453	0.07002			100	0.03487	0.0106	0.09147	0.02227	0.07587	0.02954
	125	-0.03425	0.005227	-0.07982	0.01562	-0.1103	0.02543			125	-0.03087	0.0137	-0.06275	0.03598	-0.1001	0.04798			125	0.03329	0.008158	0.05995	0.01849	0.05426	0.02451
	150	-0.02223	0.004157	-0.05497	0.01285	-0.07554	0.01825			150	-0.01221	0.0105	-0.03813	0.02953	-0.05439	0.03335			150	0.0259	0.005697	0.02617	0.01502	0.02824	0.01829
	175	-0.01348	0.003646	-0.03382	0.01041	-0.04203	0.01393			175	-0.002927	0.008671	-0.02618	0.02336	-0.02239	0.02437			175	0.01855	0.004334	0.004591	0.01233	0.01225	0.01507
	200	-0.008577	0.003533	-0.02106	0.008233	-0.01836	0.01001			200	0.0008965	0.007493	-0.01862	0.01879	-0.001303	0.02044			200	0.01249	0.003764	-0.004259	0.01015	0.005768	0.01347
	225	-0.004899	0.003385	-0.0142	0.007232	-0.005584	0.009035			225	0.003126	0.006712	-0.01444	0.01553	0.008422	0.01885			225	0.008366	0.003408	-0.00724	0.008302	0.005587	0.01218
	250	-0.002663	0.002955	-0.01077	0.006417	0.0004106	0.009276			250	0.004379	0.006047	-0.01252	0.01307	0.009444	0.01698			250	0.005799	0.003191	-0.006862	0.006978	0.006716	0.01061
	275	-0.0004313	0.002905	-0.008243	0.005655	0.003897	0.00931			275	0.004684	0.005639	-0.01131	0.0109	0.008974	0.01496			275	0.00423	0.002949	-0.006245	0.005929	0.007158	0.00904
	300	0.001021	0.002625	-0.007017	0.005089	0.003251	0.008991			300	0.004407	0.004846	-0.009724	0.008994	0.008727	0.01285			300	0.003383	0.002684	-0.005233	0.005099	0.007112	0.007539
	325	0.001919	0.002347	-0.005639	0.004396	0.002753	0.008503			325	0.004223	0.004144	-0.007169	0.007588	0.006224	0.01119			325	0.00239	0.002445	-0.004394	0.004456	0.006072	0.006583
	350	0.001787	0.002177	-0.004097	0.00391	0.0003856	0.007615			350	0.003992	0.003494	-0.004439	0.006651	0.002821	0.009852			350	0.001638	0.002186	-0.003642	0.003883	0.005515	0.005756
	375	0.001677	0.001978	-0.003217	0.003495	-0.0008714	0.006877			375	0.003247	0.003188	-0.003587	0.005726	0.001156	0.008837			375	0.001086	0.002005	-0.003649	0.003332	0.004987	0.005111
	400	0.001373	0.001799	-0.00246	0.003189	-0.001017	0.006055			400	0.002985	0.002781	-0.003021	0.004894	0.0007387	0.007665			400	0.0004955	0.001864	-0.00339	0.002861	0.00424	0.004559
	425	0.001155	0.00162	-0.002151	0.002927	-0.00125	0.005299			425	0.00252	0.002443	-0.002573	0.004211	-0.0008847	0.006851			425	0.0002733	0.001705	-0.00295	0.002507	0.003727	0.004101
	450	0.0009372	0.001492	-0.002319	0.002641	-0.000839	0.004603			450	0.002088	0.002191	-0.00244	0.003692	-0.0008664	0.005836			450	3.082e-05	0.001566	-0.002608	0.002217	0.002884	0.003731
	475	0.0007602	0.001358	-0.001913	0.002409	-0.0003885	0.004063			475	0.001176	0.002055	-0.002006	0.003219	-0.0002375	0.005352			475	-0.0001174	0.001439	-0.002142	0.002	0.001824	0.003313
	500	0.0005944	0.001294	-0.001649	0.002126	0.0001303	0.003507			500	0.0006438	0.001997	-0.001361	0.002666	-4.653e-05	0.004808			500	-2.85e-05	0.001353	-0.001515	0.001782	0.001097	0.003086
	525	0.0004901	0.001214	-0.001682	0.001897	3.947e-05	0.003227			525	0.0003535	0.001863	-0.001275	0.002029	-0.000568	0.004534			525	-4.4e-05	0.00127	-0.001164	0.001631	0.0006679	0.002884
	550	0.0004342	0.001144	-0.00126	0.001599	-0.0002483	0.003001			550	0.000162	0.001702	-0.0006778	0.001807	-0.001525	0.004108			550	0.0001156	0.00118	-0.0007439	0.001465	0.0005218	0.002742
	575	0.0002589	0.001094	-0.0009057	0.001301	-0.0009898	0.002801			575	-1.635e-05	0.001571	-0.0001471	0.001617	-0.002592	0.003568			575	0.0001707	0.001102	-0.0005543	0.001298	0.0002564	0.002603
	600	0.0002114	0.001028	-0.0007929	0.001134	-0.001424	0.002661			600	3.969e-05	0.001478	-8.197e-06	0.001406	-0.003742	0.00324			600	0.0002262	0.001034	-0.0004637	0.001138	0.0003558	0.002429
	625	0.0001659	0.0009498	-0.0007063	0.0009855	-0.001504	0.002643			625	-1.44e-05	0.001354	-0.0001626	0.001237	-0.004337	0.003145			625	0.0002108	0.0009725	-0.0003764	0.0009956	0.0004933	0.002314
	650	0.000179	0.0008674	-0.0005653	0.0008667	-0.001643	0.002567			650	7.441e-05	0.00124	-6.182e-05	0.001137	-0.004856	0.003032			650	0.0001269	0.0009185	-0.0003236	0.0009024	0.0005055	0.00218
	675	0.0001089	0.0008059	-0.0005333	0.0008021	-0.001545	0.002511			675	0.0001262	0.001142	-0.0001909	0.001105	-0.004535	0.002948			675	2.535e-05	0.00089	-0.0002825	0.0008253	0.0006239	0.002075
	700	0.0002055	0.000758	-0.0006459	0.0007631	-0.001161	0.002367			700	0.0001526	0.001099	-0.0004804	0.0009762	-0.004331	0.002842			700	-3.711e-05	0.000845	-0.0001586	0.0007709	0.0006394	0.00191
	725	0.0003127	0.0007314	-0.0005611	0.0007306	-0.000897	0.002234			725	0.0001153	0.001035	-0.0004468	0.0009598	-0.003859	0.002746			725	-3.899e-05	0.0008085	-0.0001535	0.0007369	0.0007597	0.001808
	750	0.0002608	0.0006771	-0.0004388	0.0007197	-0.0008693	0.002221			750	4.334e-05	0.0009466	-0.0002349	0.0009252	-0.003344	0.002702			750	2.543e-05	0.0007699	-0.0002288	0.0006992	0.0007694	0.001754
	775	0.000256	0.0006481	-0.0003713	0.0007469	-0.0003381	0.002068			775	-3.629e-05	0.0008146	-0.0001127	0.0008709	-0.002165	0.002482			775	0.0001127	0.0007387	-0.0003036	0.0006956	0.0006262	0.001688
	800	0.0001843	0.0005933	-0.0003443	0.0007338	0.0001826	0.001884			800	-2.441e-05	0.0007336	-0.0001834	0.0008814	-0.001061	0.002423			800	0.0001224	0.0007139	-0.0003689	0.0006792	0.0005742	0.001623
	825	0.0001579	0.0005415	-0.0004712	0.0007465	0.0001584	0.001807			825	-2.218e-05	0.0007251	-0.0002114	0.0009549	-0.0007475	0.00235			825	0.000138	0.0006838	-0.0003166	0.0006706	0.0007399	0.001571
	850	0.000203	0.0005349	-0.0004384	0.0007588	0.0002275	0.001705			850	-7.946e-07	0.0007176	-0.0002221	0.0009569	-0.0007633	0.002285			850	6.571e-05	0.0006517	-0.0001923	0.0006567	0.0009551	0.001531
	875	0.0001122	0.0005449	-0.0003932	0.0007334	0.0006639	0.001639			875	8.464e-05	0.0007277	-0.0002314	0.0009935	-0.0003943	0.002153			875	-3.818e-05	0.0006243	-8.175e-05	0.0006655	0.001168	0.00155
	900	0.0001466	0.0005232	-0.0004426	0.0006818	0.001191	0.001621			900	0.000204	0.0007151	-0.0005557	0.0009119	0.0006422	0.002074			900	-5.298e-05	0.0005775	9.842e-05	0.0006562	0.001452	0.001523
	925	0.0001544	0.0004952	-0.0006421	0.000674	0.001521	0.001602			925	0.0002404	0.0006837	-0.0009549	0.0008588	0.001886	0.00198			925	-2.225e-05	0.0005249	0.0001503	0.0006559	0.001709	0.001478
	950	0.0001774	0.000458	-0.0007632	0.0006411	0.001646	0.001558			950	0.0001356	0.0006437	-0.0008762	0.000793	0.002552	0.001961			950	9.999e-06	0.0005088	0.0002572	0.0006441	0.002017	0.001453
	975	0.0001038	0.0004589	-0.0008097	0.0006132	0.00225	0.001503			975	7.816e-05	0.0006389	-0.0007237	0.0007713	0.002639	0.001965			975	6.404e-06	0.0004913	0.0003133	0.0006535	0.002179	0.00138
	1000	0.0001956	0.0004914	-0.0006281	0.0005728	0.002496	0.001471			1000	0.0002029	0.0006482	-0.0004186	0.0007656	0.003163	0.001861			1000	7.751e-05	0.0004731	0.0003688	0.000641	0.00231	0.001354

## Sheet: SI Fig.2
	TMPA_all pixels (SI Fig. 2)
		1999-2018
		TSs	CAT12	CAT35
	25	3.95004	5.82175	7.84488
	50	4.0219	6.44088	8.70585
	75	3.82517	6.20862	8.10758
	100	3.41271	5.40251	6.73064
	125	2.9707	4.49743	5.36087
	150	2.55923	3.69886	4.24828
	175	2.19991	3.04154	3.4264
	200	1.90066	2.51904	2.7831
	225	1.64521	2.08663	2.28162
	250	1.43452	1.74362	1.88135
	275	1.24646	1.4635	1.54527
	300	1.0863	1.23095	1.28563
	325	0.945067	1.03845	1.06898
	350	0.828003	0.874799	0.893054
	375	0.726901	0.744736	0.752104
	400	0.640049	0.638324	0.639591
	425	0.567968	0.553265	0.547718
	450	0.508269	0.488165	0.477993
	475	0.4593	0.43532	0.422123
	500	0.418306	0.391687	0.375136
	525	0.385397	0.358113	0.338835
	550	0.355545	0.331494	0.312521
	575	0.331979	0.30871	0.287972
	600	0.312416	0.289994	0.269027
	625	0.296164	0.273543	0.256353
	650	0.282419	0.258404	0.243201
	675	0.270205	0.245665	0.231758
	700	0.259829	0.236953	0.222246
	725	0.251242	0.229696	0.214341
	750	0.242457	0.224942	0.20935
	775	0.234822	0.219532	0.203857
	800	0.228091	0.214892	0.198185
	825	0.221716	0.210477	0.195957
	850	0.216498	0.206632	0.194338
	875	0.212255	0.202997	0.192732
	900	0.207873	0.199661	0.190086
	925	0.203491	0.19568	0.186912
	950	0.199277	0.192492	0.183472
	975	0.195697	0.1892	0.179613
	1000	0.192992	0.186963	0.177199

## Sheet: SI Fig.3
	TMPA_rainy pixels only (SI Fig. 3a)								TMPA_all pixels (SI Fig. 3b)								GPM_rainy pixels only (SI Fig. 3c)								GPM_all pixels (SI Fig. 3d)								ERA5_rainy pixels only (SI Fig. 3e)								ERA5_all pixels (SI Fig. 3f)
		1999-2003			2014-2018					1999-2003			2014-2018					1999-2003			2014-2018					1999-2003			2014-2018					1999-2003			2014-2018					1999-2003			2014-2018
		TSs	CAT12	CAT35	TSs	CAT12	CAT35			TSs	CAT12	CAT35	TSs	CAT12	CAT35			TSs	CAT12	CAT35	TSs	CAT12	CAT35			TSs	CAT12	CAT35	TSs	CAT12	CAT35			TSs	CAT12	CAT35	TSs	CAT12	CAT35			TSs	CAT12	CAT35	TSs	CAT12	CAT35
	25	5.2321	6.60164	7.78181	3.95584	5.21502	6.83375		25	4.74871	6.37773	7.63219	3.52736	5.07901	6.66967		25	6.87637	10.7616	16.2142	4.62129	8.42072	14.1703		25	6.75523	10.743	16.1891	4.47207	8.36201	14.0594		25	2.64095	3.80623	5.10124	2.69746	4.32056	5.54586		25	2.64057	3.8052	5.10124	2.69646	4.32056	5.54586
	50	4.98972	7.35078	9.31253	3.97325	5.64451	7.48342		50	4.64299	7.21741	9.25305	3.61595	5.56265	7.46602		50	6.88069	11.9797	17.8967	5.03221	9.62248	15.7755		50	6.7932	11.9618	17.8923	4.88347	9.57317	15.7234		50	2.73571	4.20141	5.75731	2.91271	5.24163	6.6584		50	2.73509	4.2014	5.75731	2.91249	5.24163	6.6584
	75	4.75767	7.2617	9.43674	3.90273	5.39904	6.92641		75	4.34914	7.12785	9.39079	3.4492	5.3054	6.91379		75	6.62178	11.7206	16.2645	5.19224	9.37578	13.4971		75	6.44576	11.6888	16.2629	4.94117	9.31495	13.4757		75	2.80671	4.65866	6.41018	3.16501	6.17053	7.51457		75	2.80526	4.65865	6.41018	3.16374	6.17053	7.51457
	100	4.34926	6.4178	8.20794	3.70308	4.80273	5.79963		100	3.83784	6.26041	8.15522	3.10868	4.66602	5.77212		100	5.90716	10.0172	12.5909	4.89039	8.04409	10.181		100	5.61661	9.96368	12.5799	4.52498	7.95431	10.1476		100	2.75734	4.75136	6.26784	3.21995	6.18825	7.20446		100	2.75372	4.75127	6.26784	3.21679	6.18773	7.20446
	125	3.89033	5.35501	6.54399	3.47609	4.17578	4.75776		125	3.29977	5.18607	6.48101	2.75409	3.97848	4.69576		125	5.01939	7.96705	8.86831	4.44013	6.59091	7.4912		125	4.62106	7.88363	8.84707	3.95552	6.45564	7.43145		125	2.5854	4.3769	5.32279	3.02144	5.26167	5.81603		125	2.57953	4.37614	5.32279	3.01638	5.26132	5.81603
	150	3.43737	4.40361	5.08266	3.24224	3.62618	3.96534		150	2.78443	4.20032	4.99647	2.42108	3.3583	3.84433		150	4.25611	6.21138	6.10773	3.9802	5.37366	5.66211		150	3.76758	6.08852	6.06993	3.4115	5.16799	5.56257		150	2.33663	3.71977	4.09497	2.66315	4.04912	4.2735		150	2.32786	3.71676	4.09416	2.65606	4.04816	4.27345
	175	3.05423	3.60118	3.98769	3.01702	3.20131	3.39741		175	2.35294	3.34923	3.85346	2.12382	2.84439	3.19746		175	3.6693	4.82871	4.39413	3.53976	4.34818	4.35855		175	3.11002	4.65468	4.32274	2.91678	4.08723	4.22099		175	2.03734	3.01419	3.03423	2.26495	3.00735	3.06282		175	2.02415	3.00928	3.03092	2.2547	3.00471	3.0621
	200	2.74761	2.98435	3.16637	2.80993	2.84491	2.94805		200	2.01351	2.68736	2.98647	1.86285	2.39549	2.67446		200	3.22955	3.75969	3.26194	3.14635	3.50255	3.43117		200	2.61351	3.53773	3.1427	2.49182	3.20679	3.26396		200	1.75077	2.40545	2.27866	1.89892	2.26453	2.26645		200	1.73336	2.3984	2.27154	1.88438	2.26015	2.26401
	225	2.47034	2.52628	2.58558	2.62125	2.5372	2.61611		225	1.72397	2.1772	2.35901	1.63221	1.99709	2.24863		225	2.8191	3.00587	2.57226	2.7838	2.84467	2.76356		225	2.19004	2.74287	2.40277	2.12265	2.52292	2.5658		225	1.49828	1.93777	1.74581	1.5881	1.76143	1.76912		225	1.47637	1.92848	1.73621	1.56954	1.75438	1.76545
	250	2.23464	2.18992	2.17785	2.43604	2.2873	2.33471		250	1.48715	1.79905	1.90007	1.43084	1.67129	1.8804		250	2.4416	2.49395	2.11688	2.45972	2.3607	2.27448		250	1.82583	2.18461	1.90878	1.80267	2.0131	2.04148		250	1.28125	1.5709	1.38159	1.33656	1.41457	1.44833		250	1.25483	1.55879	1.37102	1.31275	1.40306	1.44207
	275	2.01241	1.92331	1.85676	2.2689	2.09106	2.0847		275	1.278	1.49348	1.53304	1.24948	1.39679	1.55587		275	2.13432	2.1033	1.76323	2.17571	1.98979	1.90723		275	1.53121	1.76488	1.53896	1.5253	1.62249	1.64437		275	1.10425	1.2952	1.14102	1.13941	1.16305	1.21716		275	1.07388	1.27939	1.12824	1.11096	1.14804	1.20955
	300	1.82103	1.71451	1.63126	2.12297	1.91829	1.89969		300	1.10354	1.25017	1.27213	1.0988	1.16402	1.28901		300	1.87701	1.78565	1.50756	1.93146	1.69643	1.63162		300	1.29046	1.43485	1.25012	1.29522	1.31079	1.33825		300	0.958729	1.07964	0.964866	0.983625	0.97614	1.0408		300	0.925629	1.06099	0.947014	0.952888	0.957821	1.02968
	325	1.6517	1.53963	1.43915	1.98616	1.783	1.72722		325	0.952567	1.05526	1.05639	0.960872	0.975774	1.06236		325	1.65881	1.53525	1.29179	1.7246	1.47452	1.39436		325	1.0906	1.16917	1.0185	1.10612	1.07323	1.08191		325	0.84865	0.916435	0.838362	0.860067	0.830974	0.89259		325	0.8128	0.893672	0.815971	0.826945	0.809542	0.880324
	350	1.52171	1.38972	1.31971	1.86128	1.66556	1.58539		350	0.833568	0.884369	0.893043	0.83849	0.820261	0.878425		350	1.47449	1.3423	1.14474	1.54658	1.30426	1.20844		350	0.925146	0.962265	0.859197	0.947275	0.894336	0.877446		350	0.759951	0.789578	0.739478	0.762307	0.717018	0.77964		350	0.720954	0.762844	0.713087	0.727362	0.693933	0.764004
	375	1.41481	1.27618	1.19928	1.76336	1.57613	1.49541		375	0.730123	0.757203	0.758623	0.73415	0.699713	0.734547		375	1.32025	1.20462	1.03694	1.39833	1.16414	1.09533		375	0.794676	0.81192	0.738838	0.811006	0.745792	0.741236		375	0.685516	0.698303	0.657114	0.682421	0.625202	0.690561		375	0.64389	0.667093	0.625822	0.645642	0.600324	0.672623
	400	1.31836	1.18281	1.08191	1.66806	1.50728	1.42567		400	0.643841	0.650365	0.641574	0.645014	0.601023	0.625499		400	1.19705	1.10109	0.933726	1.28736	1.05102	0.986667		400	0.685648	0.696692	0.626101	0.706183	0.629961	0.622691		400	0.627854	0.623858	0.590961	0.616794	0.553568	0.615972		400	0.582297	0.588362	0.555737	0.57804	0.527875	0.59557
	425	1.23365	1.1142	0.997047	1.59984	1.44746	1.36978		425	0.571681	0.567925	0.55175	0.571569	0.522509	0.533475		425	1.11141	1.02011	0.864135	1.19088	0.967634	0.885972		425	0.600684	0.603936	0.53733	0.617988	0.541806	0.522388		425	0.576999	0.564353	0.534281	0.563172	0.499162	0.557439		425	0.527941	0.526061	0.496105	0.523123	0.472189	0.533405
	450	1.16623	1.06394	0.919021	1.53734	1.39632	1.31928		450	0.511833	0.506261	0.4752	0.508413	0.459368	0.465418		450	1.03369	0.955362	0.801191	1.11194	0.903404	0.820906		450	0.5318	0.531802	0.463113	0.544025	0.471671	0.456816		450	0.539358	0.517546	0.493049	0.519717	0.457103	0.507467		450	0.485498	0.476373	0.451244	0.478359	0.428722	0.481597
	475	1.12184	1.01968	0.859619	1.48552	1.37292	1.29886		475	0.461963	0.454523	0.414299	0.458237	0.41466	0.416501		475	0.991171	0.907913	0.7315	1.04658	0.86325	0.782155		475	0.484635	0.471328	0.398726	0.483906	0.420568	0.409153		475	0.50866	0.479789	0.460418	0.485026	0.424786	0.466943		475	0.450182	0.435273	0.415552	0.44207	0.394739	0.439445
	500	1.08833	0.982884	0.82552	1.44649	1.34467	1.26425		500	0.420582	0.411055	0.363657	0.416807	0.377989	0.376347		500	0.954859	0.855396	0.678849	0.990989	0.834077	0.754733		500	0.442162	0.418931	0.35037	0.434028	0.381524	0.367379		500	0.481324	0.448542	0.434979	0.457195	0.401582	0.43511		500	0.419159	0.401482	0.386981	0.412623	0.369754	0.406967
	525	1.06202	0.969083	0.780489	1.4181	1.3109	1.25373		525	0.387736	0.378692	0.329342	0.383906	0.346983	0.343401		525	0.92647	0.836341	0.656392	0.947355	0.803211	0.728299		525	0.406623	0.38239	0.324636	0.394846	0.347792	0.333786		525	0.459566	0.424824	0.412193	0.433828	0.381222	0.40772		525	0.394086	0.374896	0.362073	0.387407	0.347761	0.378644
	550	1.04318	0.960333	0.773104	1.38576	1.31272	1.22199		550	0.359433	0.351986	0.306349	0.355133	0.325784	0.317233		550	0.913216	0.814449	0.670993	0.916903	0.785799	0.7174		550	0.377848	0.35127	0.31231	0.364563	0.324621	0.308327		550	0.439458	0.405863	0.390227	0.415461	0.367579	0.387458		550	0.37121	0.353418	0.33971	0.367061	0.332028	0.356793
	575	1.03275	0.942356	0.772715	1.35673	1.30968	1.18297		575	0.337496	0.327038	0.289891	0.329698	0.305258	0.291828		575	0.902299	0.803374	0.690784	0.888648	0.781673	0.704206		575	0.354708	0.325265	0.300312	0.337508	0.305434	0.285546		575	0.422793	0.390135	0.376426	0.398824	0.355199	0.369505		575	0.351886	0.335857	0.324627	0.349312	0.317536	0.337475
	600	1.02312	0.928859	0.771959	1.33771	1.29786	1.18179		600	0.31848	0.306109	0.275026	0.308948	0.286868	0.270792		600	0.888669	0.793002	0.715943	0.86797	0.766253	0.68249		600	0.333815	0.30338	0.29209	0.316164	0.287355	0.263502		600	0.406983	0.376192	0.362344	0.384273	0.343631	0.357736		600	0.334675	0.320496	0.309294	0.333395	0.304315	0.324128
	625	1.01047	0.913935	0.76904	1.33555	1.28278	1.1825		625	0.302545	0.288106	0.263184	0.292302	0.269513	0.255891		625	0.883116	0.793992	0.724788	0.856899	0.758665	0.681574		625	0.318082	0.289594	0.287297	0.299772	0.272125	0.250452		625	0.39328	0.365131	0.347771	0.369649	0.333579	0.345639		625	0.319363	0.307638	0.294571	0.318096	0.292508	0.311272
	650	1.00106	0.904824	0.771539	1.33735	1.26459	1.17721		650	0.287984	0.271199	0.253528	0.280311	0.255348	0.242931		650	0.878978	0.792027	0.745443	0.85618	0.765848	0.679884		650	0.303339	0.277053	0.282732	0.2871	0.26152	0.240907		650	0.382381	0.354148	0.337152	0.357203	0.324339	0.333083		650	0.307122	0.295657	0.28316	0.305193	0.282133	0.298148
	675	1.00157	0.900703	0.777311	1.33454	1.25322	1.16434		675	0.27571	0.25697	0.245922	0.267794	0.242046	0.232025		675	0.874637	0.800919	0.748027	0.856418	0.76552	0.676193		675	0.28918	0.269784	0.273846	0.275271	0.250772	0.232974		675	0.372608	0.345884	0.328343	0.346047	0.317506	0.325509		675	0.29583	0.286132	0.273668	0.293029	0.273483	0.289738
	700	0.992829	0.907419	0.791031	1.33619	1.25069	1.17601		700	0.26403	0.24858	0.237403	0.258763	0.231165	0.224794		700	0.867543	0.81021	0.778272	0.855216	0.759343	0.669602		700	0.277027	0.261391	0.275695	0.265294	0.238981	0.224453		700	0.363425	0.337176	0.322323	0.337253	0.311867	0.318646		700	0.286007	0.276084	0.266278	0.282966	0.265683	0.282478
	725	0.984931	0.912756	0.802184	1.34153	1.25049	1.18003		725	0.252608	0.240114	0.232734	0.251184	0.222904	0.219175		725	0.863388	0.820579	0.774249	0.858391	0.756917	0.672616		725	0.266208	0.252178	0.270747	0.256214	0.228907	0.218139		725	0.355152	0.331881	0.317719	0.329747	0.306223	0.314492		725	0.276768	0.269091	0.260646	0.274313	0.258344	0.277281
	750	0.979747	0.910201	0.804556	1.34102	1.26504	1.20123		750	0.244384	0.232832	0.228913	0.242624	0.217234	0.215935		750	0.860845	0.806446	0.770415	0.864099	0.759757	0.687231		750	0.258023	0.240458	0.265038	0.248557	0.221343	0.215802		750	0.346608	0.327964	0.315637	0.322472	0.300163	0.310989		750	0.267628	0.263377	0.257125	0.266256	0.251098	0.272714
	775	0.983164	0.910131	0.789126	1.34641	1.27675	1.2087		775	0.236224	0.227138	0.218589	0.23572	0.212111	0.213305		775	0.865127	0.811115	0.741234	0.865336	0.762513	0.70687		775	0.250082	0.232762	0.249258	0.241513	0.215232	0.214575		775	0.33866	0.323611	0.314179	0.31659	0.294786	0.306522		775	0.259271	0.257743	0.254231	0.259385	0.244346	0.267462
	800	0.978319	0.928736	0.799924	1.34102	1.28605	1.22284		800	0.229595	0.222989	0.209182	0.228747	0.207678	0.209928		800	0.870376	0.829386	0.726336	0.865805	0.765451	0.734181		800	0.243321	0.229372	0.231875	0.236113	0.210041	0.215141		800	0.332055	0.319194	0.310745	0.31061	0.288128	0.302857		800	0.252127	0.252129	0.249426	0.252834	0.237252	0.26225
	825	0.979751	0.934973	0.79616	1.34218	1.28409	1.23597		825	0.22336	0.218608	0.204049	0.221893	0.201392	0.208145		825	0.879518	0.838867	0.715945	0.867036	0.769228	0.769722		825	0.238578	0.226672	0.224282	0.231794	0.205888	0.219182		825	0.326514	0.314449	0.305363	0.305551	0.283682	0.301809		825	0.246115	0.246971	0.242965	0.246838	0.232106	0.258993
	850	0.986301	0.937218	0.807058	1.34938	1.29683	1.26258		850	0.21868	0.213479	0.199878	0.217882	0.197585	0.20892		850	0.881555	0.84073	0.740894	0.863923	0.776846	0.800103		850	0.233099	0.221593	0.220376	0.226526	0.202921	0.221084		850	0.323154	0.30924	0.299042	0.300456	0.280589	0.298153		850	0.241377	0.241654	0.23587	0.241031	0.227792	0.254254
	875	0.986213	0.935526	0.829063	1.34287	1.29965	1.28642		875	0.214724	0.208519	0.193414	0.213332	0.193947	0.211322		875	0.880011	0.84609	0.764725	0.861208	0.78201	0.810602		875	0.227004	0.218406	0.218349	0.221873	0.199816	0.220468		875	0.31957	0.30528	0.29435	0.294334	0.278307	0.296828		875	0.23692	0.237179	0.229778	0.234662	0.22406	0.251653
	900	0.986667	0.934399	0.819117	1.34711	1.31458	1.31742		900	0.209865	0.204648	0.185307	0.209411	0.190756	0.212125		900	0.883529	0.858285	0.760789	0.864919	0.785396	0.830542		900	0.221574	0.215239	0.206477	0.217786	0.195353	0.221818		900	0.31525	0.301637	0.287563	0.289008	0.277699	0.297467		900	0.232121	0.232511	0.222953	0.229264	0.221832	0.24954
	925	0.987988	0.941597	0.812748	1.35307	1.31185	1.31777		925	0.205743	0.201963	0.176833	0.205946	0.185652	0.210089		925	0.884625	0.868264	0.738116	0.861563	0.7801	0.850796		925	0.21617	0.212155	0.18944	0.213256	0.188754	0.220819		925	0.311322	0.299664	0.281209	0.285612	0.275663	0.297064		925	0.227807	0.229226	0.216264	0.225399	0.218347	0.247494
	950	0.98348	0.93929	0.797874	1.34562	1.30091	1.32044		950	0.201405	0.199189	0.170527	0.201907	0.181832	0.204315		950	0.89344	0.862515	0.706475	0.858769	0.779087	0.859668		950	0.213794	0.207119	0.176388	0.209269	0.185019	0.217492		950	0.307886	0.29588	0.273467	0.282135	0.274523	0.294336		950	0.22404	0.224821	0.208323	0.221681	0.215712	0.244311
	975	0.984673	0.940606	0.783452	1.34155	1.29881	1.34198		975	0.199552	0.196189	0.161759	0.197752	0.178545	0.202839		975	0.896989	0.874602	0.697484	0.853342	0.792657	0.869915		975	0.211738	0.205717	0.171347	0.204764	0.185396	0.213905		975	0.304082	0.293009	0.267451	0.278227	0.272208	0.291339		975	0.220309	0.220946	0.202325	0.217431	0.212249	0.240463
	1000	0.992834	0.937569	0.77873	1.35065	1.31471	1.37628		1000	0.197006	0.193345	0.157043	0.195148	0.177837	0.202753		1000	0.899439	0.867077	0.693319	0.862918	0.806327	0.889285		1000	0.209179	0.201912	0.166282	0.202013	0.184647	0.21537		1000	0.300737	0.290409	0.263491	0.275662	0.270529	0.287791		1000	0.216848	0.217753	0.197905	0.214137	0.209731	0.236984

[truncated: 4 more sheets: SI Table 2, SI Table 3, SI Table 4, input_sounding]
